# Supplementary material for: New synonymies and combinations in Argyrostrotis Hübner (Lepidoptera, Erebidae, Erebinae, Poaphilini)
Source: Zookeys. 2011 Nov 24;(149):107–16. doi: 10.3897/zookeys.149.2347 (PMC3234413; doi:10.3897/zookeys.149.2347)
Supplement: XML Treatment for Argyrostrotis deleta [file zookeys.149.2347-treatment4.xml]

<!DOCTYPE tp:taxon-treatment
  PUBLIC "-//TaxonX//DTD Taxonomic Treatment Publishing DTD v0 20100105//EN" "tax-treatment-NSO.dtd">
<tp:taxon-treatment xmlns:tp="http://www.plazi.org/taxpub"><tp:treatment-meta><mixed-citation publication-type="journal"><person-group><name><surname>Sullivan</surname><given-names>J. Bolling</given-names></name><name><surname>Lafontaine</surname><given-names>J. Donald</given-names></name></person-group><article-title>New synonymies and combinations in 
                    <italic>Argyrostrotis</italic> Hübner (Lepidoptera, Erebidae, Erebinae, Poaphilini)
                </article-title><source>Zookeys</source><day>24</day><month>11</month><year>2011</year><volume>2011</volume><issue>149</issue><fpage>107</fpage><lpage>116</lpage><pub-id pub-id-type="doi">10.3897/zookeys.149.2347</pub-id></mixed-citation></tp:treatment-meta><tp:nomenclature><tp:taxon-name>
                        <tp:taxon-name-part taxon-name-part-type="genus">Argyrostrotis</tp:taxon-name-part>
                        <tp:taxon-name-part taxon-name-part-type="species">deleta</tp:taxon-name-part>
                    <object-id xmlns:xlink="http://www.w3.org/1999/xlink" xlink:type="simple">http://species-id.net/wiki/Argyrostrotis_deleta</object-id>
                    </tp:taxon-name><tp:taxon-authority>(Guenée, 1852)</tp:taxon-authority><xref ref-type="fig" rid="F1">Figs 7</xref><xref ref-type="fig" rid="F2">17, 18</xref><xref ref-type="fig" rid="F3">23</xref><xref ref-type="fig" rid="F4">29</xref><tp:nomenclature-citation-list><tp:nomenclature-citation><tp:taxon-name>Poaphila deleta</tp:taxon-name><comment>Guenée, 1852: 300.</comment></tp:nomenclature-citation><tp:nomenclature-citation><tp:taxon-name>Poaphila placata</tp:taxon-name><comment>Grote, 1878: 184.</comment></tp:nomenclature-citation></tp:nomenclature-citation-list></tp:nomenclature><tp:treatment-sec sec-type="Type material"><title>Type material.</title><p> The male lectotype of <italic><tp:taxon-name>Poaphila deleta</tp:taxon-name></italic> labelled “Javana [Savannah] Georgia/ <italic><tp:taxon-name>Poaphila deleta</tp:taxon-name></italic>/ Type/ <italic><tp:taxon-name>Poaphila deleta</tp:taxon-name></italic> Gn. Vol. 7, 1852, p. 300, n=1748” in the MNHN is shown in <xref ref-type="fig" rid="F2">Fig. 17</xref> [forewing length 13 mm]. A female syntype of <italic><tp:taxon-name>Poaphila placata</tp:taxon-name></italic> in the BMNH labelled “Georgia, Grote Coll. 82–54./ <italic><tp:taxon-name>Poaphila placata</tp:taxon-name></italic> Grote Type” is shown in <xref ref-type="fig" rid="F2">Fig. 18</xref>.
                    </p></tp:treatment-sec><tp:treatment-sec sec-type="Distribution"><title>Distribution.</title><p> Virginia south to Florida and Texas.</p></tp:treatment-sec><tp:treatment-sec><!--Section generated to contain objects referenced in tp:taxon-treatment.--><fig id="F1" position="float" orientation="portrait"><label>Figures 1–10.</label><caption><p> <italic><tp:taxon-name>Argyrostrotis</tp:taxon-name></italic> adults <bold>1–4</bold> <italic><tp:taxon-name>Argyrostrotis flavistriaria</tp:taxon-name></italic> <bold>5</bold> <italic><tp:taxon-name>Argyrostrotis sylvarum</tp:taxon-name></italic> <bold>6</bold> <italic><tp:taxon-name>Argyrostrotis erasa</tp:taxon-name></italic> <bold>7</bold> <italic><tp:taxon-name>Argyrostrotis deleta</tp:taxon-name></italic> <bold>8, 9</bold> <italic><tp:taxon-name>Argyrostrotis quadrifilaris</tp:taxon-name></italic> <bold>10</bold> <italic><tp:taxon-name>Argyrostrotis anilis</tp:taxon-name></italic>.</p></caption><graphic xmlns:xlink="http://www.w3.org/1999/xlink" xlink:href="ZooKeys-149-107-g001.jpg" position="float" orientation="portrait" xlink:type="simple"/></fig><fig id="F2" position="float" orientation="portrait"><label>Figures 11–19.</label><caption><p> Type material of <italic><tp:taxon-name>Argyrostrotis</tp:taxon-name></italic> <bold>11</bold> <italic><tp:taxon-name>Poaphila perplexa</tp:taxon-name></italic> lectotype, MNHN <bold>12</bold> <italic><tp:taxon-name>Poaphila perspicua</tp:taxon-name></italic> holotype, BMNH <bold>13</bold> <italic><tp:taxon-name>Mocis? diffundens</tp:taxon-name></italic> holotype, BMNH <bold>14</bold> <italic><tp:taxon-name>Phurys glans</tp:taxon-name></italic> syntype, BMNH <bold>15</bold> <italic><tp:taxon-name>Phurys carolina</tp:taxon-name></italic> lectotype, AMNH <bold>16</bold> <italic><tp:taxon-name>Poaphila erasa</tp:taxon-name></italic> lectotype, MNHN <bold>17</bold> <italic><tp:taxon-name>Poaphila deleta</tp:taxon-name></italic> lectotype, MNHN <bold>18</bold> <italic><tp:taxon-name>Poaphila placata</tp:taxon-name></italic> syntype, BMNH <bold>19</bold> <italic><tp:taxon-name>Poaphila obsoleta</tp:taxon-name></italic> syntype, BMNH.</p></caption><graphic xmlns:xlink="http://www.w3.org/1999/xlink" xlink:href="ZooKeys-149-107-g002.jpg" position="float" orientation="portrait" xlink:type="simple"/></fig><fig id="F3" position="float" orientation="portrait"><label>Figures 20–25.</label><caption><p> Male genitalia of <italic><tp:taxon-name>Argyrostrotis</tp:taxon-name></italic> <bold>20</bold> <italic><tp:taxon-name>Argyrostrotis flavistriaria</tp:taxon-name></italic> <bold>21</bold> <italic><tp:taxon-name>Argyrostrotis sylvarum</tp:taxon-name></italic> <bold>22</bold> <italic><tp:taxon-name>Argyrostrotis erasa</tp:taxon-name></italic> <bold>23</bold> <italic><tp:taxon-name>Argyrostrotis deleta</tp:taxon-name></italic> <bold>24</bold> <italic><tp:taxon-name>Argyrostrotis quadrifilaris</tp:taxon-name></italic> <bold>25</bold> <italic><tp:taxon-name>Argyrostrotis anilis</tp:taxon-name></italic>.</p></caption><graphic xmlns:xlink="http://www.w3.org/1999/xlink" xlink:href="ZooKeys-149-107-g003.jpg" position="float" orientation="portrait" xlink:type="simple"/></fig><fig id="F4" position="float" orientation="portrait"><label>Figures 26–31.</label><caption><p> Female genitalia of <italic><tp:taxon-name>Argyrostrotis</tp:taxon-name></italic>. <bold>26</bold> <italic><tp:taxon-name>Argyrostrotis flavistriaria</tp:taxon-name></italic> <bold>27</bold> <italic><tp:taxon-name>Argyrostrotis sylvarum</tp:taxon-name></italic> <bold>28</bold> <italic><tp:taxon-name>Argyrostrotis erasa</tp:taxon-name></italic> <bold>29</bold> <italic><tp:taxon-name>Argyrostrotis deleta</tp:taxon-name></italic> <bold>30</bold> <italic><tp:taxon-name>Argyrostrotis quadrifilaris</tp:taxon-name></italic> <bold>31</bold> <italic><tp:taxon-name>Argyrostrotis anilis</tp:taxon-name></italic>.</p></caption><graphic xmlns:xlink="http://www.w3.org/1999/xlink" xlink:href="ZooKeys-149-107-g004.jpg" position="float" orientation="portrait" xlink:type="simple"/></fig></tp:treatment-sec></tp:taxon-treatment>
